# Supplementary material for: Pattern and process in the evolution of the sole dioecious member of Brassicaceae
Source: EvoDevo. 2014 Nov 12;5:42. doi: 10.1186/2041-9139-5-42 (PMC4407775; doi:10.1186/2041-9139-5-42)
Supplement: Supplementary file 1 — Additional file 1: Staminate flowers of Lepidium sisymbrioides. A) Young staminate flower of L. sisymbrioides, showing sepals (Se), five stamens (St), and aborted gynoecium (G). (B) Staminate flower of L. sisymbrioides, showing sepals (Se), six nectaries (N) among stamen (St) filaments, and aborted gynoecium (G). Scale bar = 0.25 mm. (ZIP 3 MB) [file 13227_2014_136_MOESM1_ESM.zip]

Archive with 1 entries (1 files):
- 1832795963131678_MOESM1_ESM.eps
